# Supplementary material for: Use of Morphometric Mapping to Characterise Symptomatic Chiari-Like Malformation, Secondary Syringomyelia and Associated Brachycephaly in the Cavalier King Charles Spaniel
Source: PLoS One. 2017 Jan 25;12(1):e0170315. doi: 10.1371/journal.pone.0170315 (PMC5266281; doi:10.1371/journal.pone.0170315)
Supplement: S1 Table — (XLSX) [file pone.0170315.s001.xlsx]

## Sheet: Sheet1
index	gender	age	SM	pain	f-diam	ab	bc	cd	bd	ae	id	ac	ai	cj	fh	bi	fg	bk	L1 (hae)	L2 (fac)	L3 (dib)	L4 (fae)	L5 (aeb)	L6(dba)	L7(bdi)	L8 (ebd)	L9 (jcb)	L10 (afg) was angle 5)	L11(ebk)	L12 (6 11 abk)	f-d/cd	f-d/bc	L4+L7	Fd/ai
1	1	6.56164	0	0	47.52	16.61	19.65	13.02	31.06	35.38	32.52	29.8	29.95	12.32	25.19	13.19	23.89	12.3	120.24	62.05	72.62	41.48	27.3	94.93	22.11	1.44	33.51	59.43	42.87	137.8	3.64977	2.41832	63.59	1.58664
3	2	8.73151	0	0	45.3	12.79	18.71	14.13	29.91	34.18	30.99	28.24	27.73	11.31	25.52	15.45		12.07	119.84	69.19	73.55	41.32	22.05	101.61	28.01	4.96	41.22		43.55	145.16	3.20594	2.42117	69.33	1.63361
5	1	6.28767	0	0	47.67	16.11	18.63	16.48	30.8	34.95	33.55	30.96	33.88	12.23	30.76	14.85	22.34	11.58	115.18	76.77	66.48	42.38	26.07	98.26	32.57	8.99	40.33	49.86	44.27	142.53	2.8926	2.55878	74.95	1.40702
15	2	5	0	0	45.78	15.69	17.45	13.84	28.06	32.58	30.51	28.76	31.22	12.67	28.38	13.07	20.98	13.84	118.41	72.44	65.69	44.6	29.8	95.09	29.43	6.35	45.63	56.6	59.57	154.66	3.3078	2.6235	74.03	1.46637
30	2	7.50685	0	0	48.83	16.8	17.23	13.55	29.23	34.75	29.34	29.28	28.03	13.27	28.42	12.48	22.04	11.55	120.6	72.24	79.62	44.64	28.55	100.52	22.1	9.28	38.46	52.19	54	154.52	3.60369	2.83401	66.74	1.74206
31	1	6.1	0	0	45.14	16.61	17.79	13.7	25.9	31.74	31.15	31.56	37.09	12.09	25.21	14.95	20.19	10.86	126.05	72.51	56.42	45.53	31.74	98.8	41.34	3.45	34.72	48.43	48.66	147.46	3.29489	2.53738	86.87	1.21704
33	2	5.38904	0	0	45.16	14.2	18.7	14.49	31.04	33.95	31.95	28.47	28.28	11.42	26.83	14.27		13.32	113.73	71.85	72.79	41.27	25.17	99.44	24.91	8.94	47.85	11.42	46.09	145.53	3.11663	2.41497	66.18	1.59689
35	2	6.5726	0	0	44.17	14.69	16.79	12.7	27.67	32.44	29.22	27.36	26.52	12.5	24.89	12.67		11.01	119.99	69.54	74.89	42.56	27.16	98.97	23.81	7.06	43.35		48.16	147.13	3.47795	2.63073	66.37	1.66554
37	1	5	0	0	48.08	13.85	17.77	16.04	29.5	33.07	30.12	28.83	30.15	11.15	29.55	14.98		12.73	118.92	79.52	71.34	46.28	24.66	102.01	31.42	8.39	47.03		55.61	157.62	2.99751	2.70568	77.7	1.59469
45	1	6.5	0	0	48.68	14.47	18.36	12.74	30.45	35.59	29.51	27.65	22.6	12.23	26.19	13.18	24.46	12.7	123.78	62.28	88.24	43.62	23.49	104.01	15.09	3.6	43.2	53.39	41.19	145.2	3.82104	2.65142	58.71	2.15398
50	2	5.4	0	0	45.71	15.59	17.74	15.96	31.18	34.44	32.51	29.16	30.43	12.35	26.17	13.57		13.69	118.37	72.05	70.44	41.18	25.8	98.6	26.82	6.92	46.16		50.98	149.58	2.86404	2.57666	68	1.50214
54	2	5	0	0	46.51	15.81	17.84	13.92	29.06	32.89	29.81	29.64	29.11	12.28	27.89	13.83	22.05	10.7	118.73	73.63	72.2	44.19	28.49	103.21	26.28	10.75	50.62	50.97	52.79	156	3.34124	2.60706	70.47	1.59773
68	1	6.43836	0	0	45.51	12.48	19.13	14.23	30.83	33.03	30.75	28.36	27.14	10.69	27.25	15.88	23.69	14.3	118.27	71.07	75.65	44.03	22.42	104.35	27.48	6.84	46.84	49.39	46.27	150.62	3.19817	2.37899	71.51	1.67686
72	2	8.31781	0	0	45.03	14.48	16.56	14.54	29.37	32.82	28.95	27.01	25.69	9.97	27.92	12.53	22.14	10.28	119.16	74.59	77.87	43.79	26.7	100.6	22.13	9.93	42	52.66	50.3	143.2	3.09697	2.7192	65.92	1.75282
74	1	5	0	0	48.04	12.71	20.77	16.65	31.38	35.63	33.42	30.73	32.41	11.42	27.46	18.02	24.18	16.54	117.48	72.86	67.77	41.95	19.96	103.57	36.15	4.92	51.82	59.6	51.21	154.78	2.88529	2.31295	78.1	1.48226
86	1	5	0	0	47.19	19.18	18.95	15.75	30.89	33.45	35.17	32.18	36.72	12.74	30.81	13	25.12	12.74	115.53	75.47	61.25	43.78	34.53	91.58	29.94	9.51	36.74	67.49	51.49	143	2.99619	2.49024	73.72	1.28513
87	1	5	0	0	45.16	15.21	17.77	14.58	29.74	34.97	30.65	28.67	28.64	11.83	24.71	13.46	23.48	11.45	121.2	65.21	73.89	39.33	25.59	98.52	25.81	2.97	56.77	47.31	43.37	141.89	3.09739	2.54136	65.14	1.57682
88	1	7.3589	0	0	45.89	12.77	18.91	16.91	29.09	33	31.09	29.99	33.12	13.39	26.18	17.22	20.86	13.39	119.94	74.6	64.61	42.82	23.83	101.45	37.89	4.11	50.97	59.42	59.16	160.61	2.71378	2.42676	80.71	1.38557
95	2	8.05479	0	0	47.17	15.27	20.79	11.54	28.62	35.13	31.67	31.32	31.05	12.55	24.94	16.05	22.57	12.57	126.44	60.59	65.34	41.95	25.34	100.05	36.28	0.81	36.04	47.93	46.01	143.78	4.08752	2.26888	78.23	1.51916
97	2	8.40274	0	0	44.85	16.25	17.43	12.62	27.63	32.13	29.7	29.01	30.56	11.89	27.83	12.76		13.11	117.19	74.63	66.98	45.1	30.98	117.19	28.55	8.27	47.05		50.07	167.26	3.55388	2.57315	73.65	1.4676
100	1	5.99452	0	0	47.05	15.25	17.74	15.29	28.49	32.9	31.66	28.99	32.04	10.91	29.75	13.74	21.26	13.82	116.2	78.61	64.43	45.3	27.04	95.6	32.11	7.56	57.35	56.19	53.78	149.38	3.07717	2.6522	77.41	1.46848
113	2	6.3	0	0	46.75	15.95	17.97	16.03	30.52	34.05	33.11	29.34	31.61	9.34	29.45	13.39		13.29	113.68	77.8	66.08	43.48	27.27	94.87	28.11	8.52	50.84		51.74	145.4	2.91641	2.60156	71.59	1.47896
118	1	5	0	0	44.65	16.41	18.69	12.43	28.93	34.02	30.41	30.27	32.14	11.85	27.02	13.86	23.3	13.4	119.06	68.17	68.04	40.72	28.83	97.96	30.48	8.59	49.18	55.4	51.37	148.58	3.59212	2.38898	71.2	1.38923
119	2	5.87397	0	0	44.34	15.95	19.04	12.27	29.46	35.72	30.32	29.51	27.8	11.81	21.62	13.56	26.19	13.08	123.15	54.78	77.58	36.69	27.17	98.03	22.76	2.76	51.46	52	45.22	139.12	3.61369	2.32878	59.45	1.59496
120	1	6.7	0	0	47.69	16.44	21.83	12.74	30.57	36.08	34.47	33.66	37.12	12.85	28.44	17.22	24.78	12.15	114.33	71.53	62.75	40.49	26.72	99.29	37.18	12.29	34.7	58.52	37.66	132.19	3.74333	2.18461	77.67	1.28475
128	2	10	0	0	43.76	13.11	17.7	14.95	28.73	31.23	30.7	27.59	29.15	10.96	27.39	14.48	21.01	13.12	115.02	76.65	68.46	44.54	24.91	99.7	30.22	8.41	45.31	58.1	57.16	156.86	2.92709	2.47232	74.76	1.5012
130	2	5.0137	0	0	47.16	16.38	17.1	14.5	28.71	33.61	29.55	29.19	29.56	11.97	28.9	12.81	20.71	13.62	119.29	74.68	73.82	45.17	29.08	98.96	26.03	7.31	58.82	52.47	59.84	154.34	3.25241	2.75789	71.2	1.5954
133	2	8.9	0	0	44.48	17.55	15.73	14.11	28.3	33.8	28.15	28.77	27.17	11.71	25.87	11.22	26.06	13.19	124.03	67.1	80.82	40.76	30.91	101.17	20.16	7.53	57.92	53.2	56.77	154.77	3.15237	2.82772	60.92	1.6371
134	2	5	0	0	45.28	14.69	16.3	14.29	29.08	34.16	28.12	27.52	24.43	11.04	25.44	12.83	22.81	9.07	124.37	66.87	84.9	41.32	25.74	107.4	18.78	6.17	31.18	56.52	50.4	157.8	3.16865	2.77791	60.1	1.85346
135	2	5	0	0	42.87	15.39	16.73	16.7	28.41	32.23	30.03	29.17	31.48	10.4	25.56	13.78	22.63	10.99	118.58	78.47	70.42	41.23	28.65	100.3	31.48	10.91	30.54	56.24	49.15	148.11	2.56707	2.56246	72.71	1.36182
142	2	5	0	0	47.44	16.39	17.8	15.87	30.57	33.38	32.34	30.14	31.13	13.08	29.68	13.75	22.77	9.72	118.64	75.59	69.59	45.06	29.37	97.18	27.56	9.25	48.83	50.66	50.87	148.05	2.98929	2.66517	72.62	1.52393
148	2	1	0	0	47.35	17.69	15.41	15.48	29.61	34.86	29.51	28.38	26.69	10.47	27.34	10.69	22.41	10.61	122.85	71.04	81.15	42.62	30.3	100.04	17.15	7.38	28.03	56.34	48.77	128.07	3.05879	3.07268	59.77	1.77407
23	2	5	0	1	45.94	13.93	17.75	13.2	29.48	34.73	29.01	27.75	25.95	10.37	26.19	13.82	24.25	11.49	121.48	67.28	81.37	41.36	23.29	104.62	23.24	6.54	34.25	50.14	41.33	145.95	3.4803	2.58817	64.6	1.77033
71	1	6	0	1	48.44	17.03	17.05	16.63	32.43	37.2	31.79	29.12	25.72	11.85	25.48	12.09		10.65	121.14	67.19	84.41	39.91	26.75	101.05	16.05	5.55	42.7		42.86	143.91	2.91281	2.84106	55.96	1.88336
123	1	5.67397	0	1	49.1	16.37	20.01	12.73	30.17	35.74	31.15	31.83	31.89	12.61	28.48	15.46		15.02	121.07	69.69	72.73	43.59	27.51	102.33	29.35	9.24	48.87		28.48	130.81	3.85703	2.45377	72.94	1.53967
146	1	5	0	1	49.26	16.49	16.59	20.31	30.09	35.58	31.99	30.9	33.33	10.42	25.41	14.41		8.92	123.19	79.69	67.43	42.81	27.53	99.03	31.39	2.77	32.64		48.01	147.04	2.42541	2.96926	74.2	1.47795
151	2	5.1	0	1	45.88	13.05	19.75	14.53	29.23	34.36	31.41	30.21	30.76	10.46	24.77	17.16	22.69	13.11	123.7	67.17	69.16	41.52	22.17	102.51	33.05	1.64	64.54	55.18	46.13	146.43	3.1576	2.32304	74.57	1.49155
154	2	5.9	0	1	44.4	14.61	17.74	13.84	30.29	24.9	30.08	28.02	24.91	11.48	24.28	13.41	23.66	10.49	116.45	66.11	80.11	39.21	24.77	99.51	19.59	6.99	31.62	48.82	42.62	141.3	3.20809	2.50282	58.8	1.78242
155	1	7.2	0	1	48.32	16.43	19.23	12.41	28.81	34.94	27.9	31.61	32.81	13.09	29.71	15.18	23.38	10.01	118.57	74.61	77.02	43.73	28.44	103.77	28.23	14.24	48.23	56.82	41.4	146.11	3.89363	2.51274	71.96	1.47272
156	1	7.9	0	1	47.6	12.54	18.97	15.32	32.84	36.82	31.08	28.15	24.48	10.67	25.68	15.61	25.52	14.08	119.72	64.69	87.7	39.61	20.35	107.25	20.29	8.08	57.64	52.23	44.54	152.06	3.10705	2.50923	59.9	1.94444
158	1	6.6	0	1	46.19	15.44	19.99	13.19	30.27	34.68	32.45	30.55	31.63	12.53	27.68	15.11	25.13	15.96	115.58	71.1	68.74	43.05	26.84	97.92	29.27	9.48	58.78	54.65	44.87	142.56	3.5019	2.31066	72.32	1.46032
160	1	5	0	1	43.54	13.97	21.18	11.63	28.06	33.5	30.29	30.91	34.48	13.65	26.23	16.94	25.16	15.65	119.73	68.48	62.06	41.01	25.65	103.17	39.32	7.7	58.27	63.32	50.23	152.52	3.74377	2.05571	80.33	1.26276
161	2	5.7	0	1	44.39	12.7	18.05	13.96	29.05	33.38	30.24	28.19	29.07	10.55	25.19	15.49	23	13.07	117.88	71.28	69.06	42.37	22.95	100.11	31.07	5.18	50.73	55.14	51.61	152.44	3.1798	2.45928	73.44	1.527
162	1	9.2	0	1	51.32	15.21	22.81	16.22	33.67	39.29	37.04	34.99	38.41	12.04	30.29	19.78		14.82	119.63	72.27	61.34	43.61	23.92	100.24	39.44	4.7	51.99		51.03	150.06	3.164	2.24989	83.05	1.33611
170	1	9	0	1	47.01	14.87	20.13	13.8	30.66	37	30.41	31.32	30.57	11.21	24.07	16.45	28.23	14.33	120.35	67.15	76.76	38.22	23.77	106.65	29.67	10.35	47.35	52.47	43.22	149.62	3.40652	2.33532	67.89	1.53778
47	1	3	0	1	47.66	16.15	18.68	13.36	30.29	34.63	31.37	28.68	27.76	12.55	27.27	12.53	23.96	11.49	119.64	67.82	73.78	44.84	27.99	96.91	21.38	4.54	44.92	55.28	49.79	146.7	3.56737	2.55139	66.22	1.71686
165	2	4	0	1	46.84	13.93	16.01	14.29	28.55	33.94	28.22	26.96	26.3	11.39	26.62	13.03	22.26	11.39	119.37	72.53	78.27	43.61	24.85	101.78	23.88	6.8	52.24	52.61	57.17	158.96	3.27782	2.92567	67.49	1.78099
169	1	4.5	0	1	44.9	13.95	18.34	11.59	28.45	33.62	27.54	28.88	27.51	10.43	24.27	14.93	24.74	14.6	123.86	65.07	77.57	41.07	23.54	106.44	28.41	5.44	62.99	54.65	44.39	151.55	3.87403	2.4482	69.48	1.63213
153	2	1.7	0	1	46.82	14.13	19.25	14.25	30.34	35.63	30.72	29.47	29.51	11.19	23.96	15.34	24.51	13.58	120.08	66.53	73.71	41.11	23.58	102.05	27.74	5.07	47.18	52.9	50.64	153.68	3.28561	2.43221	68.85	1.58658
159	1	2.6	0	1	50.15	12.2	20.31	12.8	30.8	35.24	29.43	29.26	27.99	11.51	27.59	17.06	23.85	14.83	120.1	70.99	76.78	45.64	20.39	107.89	30.82	7.2	47.65	56.83	42.22	149.86	3.91797	2.46923	76.46	1.79171
163	2	2.1	0	1	43.69	11.79	19.23	15.76	29.82	32.72	31.71	28.61	31.5	9.5	28.69	16.82	21.1	17.22	112.98	78.05	65.58	41.65	21.37	101.5	35.58	10.19	60.04	54.96	55.62	158.14	2.77221	2.27197	77.23	1.38698
164	1	1.5	0	1	45.67	14.55	17.32	11.29	27.62	33.88	26.27	27.09	22.71	10.62	25.72	12.54	22.8	11.24	121.54	68.13	89.13	44.56	25.64	106.46	16.54	10.95	37.28	53.65	41.97	148.73	4.04517	2.63684	61.1	2.01101
166	2	1.1	0	1	47.73	15.97	19.83	15.66	32.13	36.3	34.85	31.53	34.19	10.94	26.92	15.56	23.29	14.8	118.91	68.53	66.21	40.17	25.44	97.72	31.46	4.3	49.1	51.63	49.54	147.67	3.04789	2.40696	71.63	1.39602
167	2	0.3	0	1	46.3	12	17.86	12.9	29.83	33.08	29.29	26.58	23.18	10.68	25.17	14.58	23.48	11.6	118.58	69.67	84.07	44.61	21.41	102.87	20.52	6.59	52.55	54.86	42.96	146.37	3.58915	2.59239	65.13	1.99741
168	2	2.1	0	1	45.91	13.75	20.13	10.68	28.57	33.21	29.51	30.05	30.35	12.24	27.28	16.3	24.47	13.26	118.59	68.49	70.48	43.44	25.09	102.9	31.82	9.37	62.51	64.64	44.87	148.46	4.29869	2.28068	75.26	1.51269
65	1	5	1	1	48.74	15.39	21.96	13.85	30.96	36.86	33.84	33.55	37.76	12.74	31.36	18.16	27.62	14.52	125.59	64.51	63.21	42.02	24.75	102.07	38.26	1.14	46.48	51.7	45.9	147.97	3.51913	2.21949	80.28	1.29078
121	2	6	1	1	50.28	16.89	18.51	14.97	30.11	35.59	31.8	30.76	30.97	11.58	27.68	13.87	23.18	10.61	122.44	68.6	72.1	44.78	27.1	99.81	26.2	4.29	44.87	51.79	48.39	146.42	3.35872	2.71637	70.98	1.62351
152	2	5	1	1	45.5	13.01	18.01	12.32	29.7	34.98	28.3	27.22	22.87	11.4	24.27	14.21	21.18	13.21	119.58	65.05	88.8	39.97	22.44	107.1	18.59	8.93	55.7	51.89	42.31	148.86	3.69318	2.52637	58.56	1.98951
157	1	3	1	1	48.22	13.27	18.63	13.27	30.28	35.27	29.94	28.03	24.64	11.47	27.41	14.76	23.56	14.34	118	70.01	82.89	43.87	22.54	103.37	21.36	8.69	52.26	54.07	44.78	148.9	3.63376	2.5883	65.23	1.95698
61	2	7.33973	2	1	47.17	14.42	17.54	14.01	29.65	35.28	28.56	27.87	25.1	10.66	27.98	13.45	24.01	11.28	121.49	70.95	83.68	41.6	23.23	106.95	21.4	9.48	39.71	46.34	50.68	141.5	3.36688	2.68928	63	1.87928
66	2	5.2137	2	1	41.87	16.21	13.75	13.17	22.88	28.88	24.55	27.11	29.32	10.27	24.48	10.9		10.27	129.18	73.96	67.5	46.84	33.4	100.04	31.9	4.58	50.31		58.29	158.33	3.1792	3.04509	78.74	1.42804
150	2	5.5	2	1	46.14	12.92	18.5	15.99	31.02	35.84	31.13	28.46	27.48	10.32	24.79	15.54	25.15	10.47	119.57	69.11	76.38	39.19	20.61	103.23	27.35	5.93	35.77	50.71	39.63	144.47	2.88555	2.49405	66.54	1.67904
2	1	12.0466	2	0	46.84	15.95	17.6	13.38	28.87	34.67	28.66	29.34	27.81	11.3	29.07	13.39	22.2	11.61	120.41	70.43	79.23	41.73	27.53	102.03	24.04	9.32	41.26	43.16	47.35	147.69	3.50075	2.66136	65.77	1.68429
9	2	5.1	2	0	46.54	14.56	16.44	14.11	29.26	33	29.35	26.65	24.04	10.66	29.27	12.09	22.73	10.55	112.54	76.78	79.98	44.55	25.35	100.87	20.59	12.24	36.27	50.81	46.21	147.08	3.29837	2.8309	65.14	1.93594
13	1	8.04932	2	0	45.73	15.99	19.06	15.76	29.8	34.48	32.7	31.41	34.48	12.57	25.41	15.42		11.21	116.06	72.15	65.08	41.89	27.53	98.4	34.27	6.24	48.49		50.56	148.96	2.90165	2.39927	76.16	1.32628
16	2	7.28219	2	0	50.92	17.03	17.95	17.42	33.77	39.13	33.38	30.33	27.28	11.49	29.63	13.3		10.54	119.32	68.62	85.52	39.99	25.94	102.35	16.98	7.9	39.46		43.92	146.27	2.92308	2.83677	56.97	1.86657
20	1	7.53699	2	0	48.61	14.45	18.33	13.32	30.69	35.72	30.15	28.11	23.27	13.37	25.46	13.66	23.99	12.77	117.77	68.51	84.78	42.94	23.36	102.34	16.66	8.46	38.71	50.43	40.87	143.21	3.6494	2.65194	59.6	2.08896
22	1	8.25479	2	0	49.25	13.3	19.4	18.72	31.24	34.76	33.2	30.13	32.95	12.81	28.78	16.83	22.36	10.9	116.55	79.85	67.3	44.91	22.73	102.05	35.34	5.44	32.53	53.35	47.57	149.62	2.63088	2.53866	80.25	1.49469
34	1	6.01096	2	0	46.34	13.48	16.65	16.49	28.55	34.16	29.37	27.69	28.6	11.58	25.06	14.21	26.74	10.48	125.67	69.58	72.67	43.2	23.29	101.11	28.89	0	42.72	54.09	51.06	152.17	2.81019	2.78318	72.09	1.62028
69	2	5.99452	2	0	49.78	15.66	19.69	12.9	31.44	36.43	30.27	31.14	28.09	13.83	28.22	15.48		15.34	119.83	68.59	84.56	42.19	25.77	106.96	22.86	11.49	47.44		45.85	152.81	3.85891	2.52819	65.05	1.77216
93	2	6.30959	2	0	47.01	14.63	18.56	12.57	29.87	33.2	29.67	28.28	25.61	10.76	29.56	13.65	24.99	10.02	118.33	72.03	80.68	45.38	26.51	100.71	21.44	8.5	33.05	49.96	37.27	137.98	3.73986	2.53287	66.82	1.83561
96	1	7	2	0	48.62	15.78	18.33	13.65	32.3	34.76	30.95	28.68	25.24	11.86	31.32	12.9	24.85	11.62	118.98	69.93	81.82	44.58	24.46	102.27	20.98	8.61	36.59	54.96	40.81	143.08	3.5619	2.65248	65.56	1.92631
105	2	7.15068	2	0	52.67	16.37	17.27	13.81	30.54	38.14	28.99	29.95	24.84	12.63	28.79	13.58	23.97	8.11	123.08	69.4	91.84	44.03	25.24	107.73	16.48	9.11	26.94	46.18	43.52	151.25	3.8139	3.0498	60.51	2.12037
117	1	5.9	2	0	50.05	14.75	18.89	16.29	31.07	35.86	31.88	29.5	29.95	11.25	27.75	14.75		13.32	119.75	73.72	72.78	44.02	23.24	102.03	27.73	5.66	48.39		48.02	150.05	3.07244	2.64955	71.75	1.67112
124	2	12	2	0	47.5	15.19	18.56	13.76	31.17	34.4	31.62	27.15	24.53	10.21	29.09	11.96	22.75	14.62	109.18	74.3	79.22	43.73	25.99	94.75	16.93	12.21	57.5	55.89	38.3	133.05	3.45203	2.55927	60.66	1.9364
125	1	7.23836	2	0	48.62	14.57	20.18	13.29	32.11	36.72	31.02	31.33	28.55	11.57	27.83	16.76	24.21	13.54	122.05	65.1	82.24	41.3	22.62	107.11	25.56	9.04	47.13	54.59	46.03	152.56	3.65839	2.40932	66.86	1.70298
129	2	6	2	0	51.12	16.84	18.58	12.77	30.83	37.04	30.07	29.82	27.22	11.1	26.66	12.98		11.26	127.87	61.79	82.39	44	26.25	100.55	20.28	0.01	35.65		46.23	146.44	4.00313	2.75135	64.28	1.87803
4	2	4	2	1	46.55	15.54	17.78	14.8	31.85	35.9	31.74	27.9	25.55	12.3	26.71	12.36	23.23	10.26	116	68.86	80.61	41	25.25	98.79	18.2	7.63	39.26	52.93	45.35	144.14	3.14527	2.61811	59.2	1.82192
6	2	3.34795	2	1	48.11	13.04	16.59	14.43	27.87	32.64	27.54	27.27	26.4	10.53	27.23	14.23	21.69	9.79	120.22	77.17	80.09	45.82	23.21	109.03	27.81	9.57	36.93	53.97	40.7	149.73	3.33403	2.89994	73.63	1.82235
24	1	3.03562	2	1	46.57	15.26	17.55	13.84	30.86	35.85	29.93	27.68	22.73	12.86	25.27	12.42	25.65	11.82	120.36	64.14	88.5	40.57	24.61	103.49	14.75	7.38	46.6	52.02	44.43	147.92	3.36488	2.65356	55.32	2.04883
32	1	3.3	2	1	47.54	14.83	20.93	13.37	29.8	35.45	28.99	32.39	31.34	12.05	27.99	17.56	21.1	15.36	119.66	71.47	76.03	42	24.34	109.49	33.01	13.37	47.73	58.06	48.78	158.27	3.55572	2.27138	75.01	1.51691
92	2	4.2411	2	1	47.99	18.83	15.61	14.24	29.17	35.71	28.56	28.42	23.77	11.86	28.19	9.59	24.61	11.7	119.7	69.36	91.48	43.18	32.09	101.25	9.87	11.08	45.42	50.51	53.02	154.27	3.37008	3.07431	53.05	2.01893
141	2	3	2	1	50.67	18.11	15.74	15.6	30.03	37.14	29.91	28.9	27.15	9.72	29.63	10.79	22.68	10.1	124.82	69.43	81.96	43.98	27.84	101.14	17.84	4.48	35.48		47.44	148.58	3.24808	3.21919	61.82	1.8663
149	1	3.4	2	1	47.15	16.95	17.64	15.09	31.01	35.84	31.4	30.28	27.9	12.02	25.01	13.33	25.99	10.38	120.43	65.48	79.21	40.45	28.19	99.73	20.35	6.05	47.29	49	41.96	141.32	3.12459	2.6729	60.8	1.68996
7	1	2.99178	2	0	48.36	15.97	18.1	12.62	29.31	35.55	28.3	29.27	26.25	12.62	26.71	13.3		10.43	123.78	66.78	86.38	41.95	26.33	105.61	18.89	7.57	35.87		48.24	153.85	3.83201	2.67182	60.84	1.84229
8	2	3.21918	2	0	44.96	15.72	15.85	14.72	28.46	33.97	28.19	26.72	25.46	10.41	23.85	11		9.83	122.29	68.26	80.57	42.16	26.63	101.85	20.77	3.73	38.34		51.95	153.8	3.05435	2.83659	62.93	1.76591
14	2	3	2	0	46.52	18.39	17.05	15.03	29.82	35.51	30.87	30.26	29.92	11.11	26.01	11.87	22.84	11.07	120.71	69.01	74.91	39.59	30.44	97.9	22.34	7.37	41.53	55.48	51.51	149.45	3.09514	2.72845	61.93	1.55481
38	2	3.51507	2	0	47.08	15.05	17.71	13.67	29.33	35.05	29.22	28.91	27.5	10.41	27.13	13.86		11.19	114.12	72.83	77.95	42.33	25.25	102.81	25.79	10.92	36.77		45.65	148.46	3.44404	2.65839	68.12	1.712
51	2	3.31781	2	0	49.22	16.97	19.26	18.25	32.67	34.67	37	31.53	35.94	12.05	30.18	14.56	22.1	11.41	114.62	78.08	60.17	45.21	29.74	90.38	30.57	5.53	43.62	55.72	49.61	139.99	2.69699	2.55556	75.78	1.3695
52	2	3.26301	2	0	44.08	15.95	17.49	14.74	30.94	33.84	33.08	27.26	32.18	11.57	27.45	11.31		12	106.66	72.46	71	40.96	27.45	90.81	19.67	9.88	50.36		42.58	133.39	2.9905	2.5203	60.63	1.36979
53	2	4.69041	2	0	44.81	14.99	16.76	13.07	26.56	29.87	31.27	26.98	31.53	12.02	27.98	11.99		8.58	118.06	77.45	57.49	48.8	31.15	90.3	32.26	4.18	51.07		51.85	148.56	3.42846	2.67363	81.06	1.42119
58	1	4.07397	2	0	46.93	17.53	17.06	13.87	28.95	35.43	29.49	30.2	29.78	10.86	25.45	12.67		12.49	126.08	65.44	75.88	41.4	29.45	100.53	24.59	2.36	46.23		46.2	146.73	3.38356	2.75088	65.99	1.57589
78	2	4	2	0	47.57	13.79	18.48	14.25	29.89	34.63	31	28.42	28.29	11.46	26.68	14.63		13.01	120.24	67.87	72.97	43.02	23.28	100	27.15	3.04	44.79		54.84	154.84	3.33825	2.57413	70.17	1.68151
91	1	3.1	2	0	47.75	15.22	20.48	15.94	32.36	36.57	35.2	30.99	32.93	10.98	26.84	15.77	24.77	12.98	116.28	68.25	66.23	39.94	23.7	97.94	30.27	4.28	38.92	54.01	47.16	145.1	2.99561	2.33154	70.21	1.45005
94	2	3	2	0	43.16	15.09	17.25	14.25	28.75	32.82	31.92	27.07	29.28	12.17	24	11.98	19.67	13.31	118.14	67.51	65.58	41.64	26.61	94.45	27.54	1	51.21	58.23	51.29	145.74	3.02877	2.50203	69.18	1.47404
103	2	3.7	2	0	44.99	17.51	15.65	14.51	28.14	33.59	27.78	27.59	25.25	10.27	26.86	10.08		8.77	120.59	72.31	84.12	41.25	30.03	99.1	16.63	9.89	42.42		49.35	141.52	3.10062	2.87476	57.88	1.78178
122	2	3	2	0	46.05	13.61	17.1	13.1	29.28	33.74	28.76	25.78	21.76	10.48	26.51	12.17	21.97	12.28	115.7	69.86	84.59	43.55	23.94	101.65	16.29	8.67	45.82	49.73	39.72	141.37	3.51527	2.69298	59.84	2.11627
137	2	3.1	2	0	47.08	14.48	17.46	15.27	30.75	34.96	29.31	28.26	26.1	10.08	26.92	13.78		12.09	117.88	73.25	82.34	42.06	24.87	107.87	22.22	10.48	44.67		44.13	152	3.08317	2.69645	64.28	1.80383
138	2	3.2	2	0	46.39	16.67	16.61	17.6	31.05	35.17	32.54	29.68	30.19	11.06	27.53	13.01	21.13	9.61	114.94	76.6	71.65	40.83	27.92	96.36	24.62	10.61	36.27	50.36	48.19	144.55	2.6358	2.7929	65.45	1.5366
140	2	3.3	2	0	46.54	13.86	18.37	13.34	29.99	33.7	29.55	28.23	25.7	11.51	29.05	14.37		12.45	112.87	72.51	81.28	42.54	23.96	102.23	22.63	12.03	47.28		45.5	147.73	3.48876	2.53348	65.17	1.81089
10	1	2.58904	2	1	46.65	14.71	17.67	13.72	29.95	34.09	29.86	27.72	25.68	10.55	27.59	13.01	22.84	10.23	116.36	65.35	78.48	43.32	24.79	99.61	24.79	6.19	43.56	55.52	46.57	145.12	3.40015	2.64007	68.11	1.81659
19	2	1.27397	2	1	44.88	15.41	18.39	14.76	31.76	35.4	31.65	28.28	26.18	11.29	26.04	12.87	20.54	10.43	114.84	67.12	78.45	38.59	26.64	96.69	18.16	8.17	32.45	47.91	42.96	139.65	3.04065	2.44046	56.75	1.71429
46	2	1.6	2	1	46.4	16.74	16.83	15.84	31.13	34.7	32.21	27.67	26.97	11.37	26.5	10.93	22.73	10.46	118.09	70.33	74.11	42.14	28.84	94.57	19.25	4.76	44.02	48.27	50.46	145.03	2.92929	2.75698	61.39	1.72043
60	1	2.25753	2	1	49.54	16.97	18.55	15.46	32.24	36.78	32.34	30.33	28.71	11.37	29.35	13.36	23.34	14.01	121.22	69.91	78.83	42.74	27.47	99.6	20.91	7.36	56.4	50.94	44.28	143.88	3.2044	2.67062	63.65	1.72553
62	2	2.24658	2	1	47.78	15.16	17.32	16.37	32.52	38.42	32.1	29.21	27.19	10.57	21.98	14.05	25.09	11.6	124.05	57.05	81.77	34.12	26.31	97.71	19.22	0	36.81	47.94	45.64	144.77	2.91875	2.75866	53.34	1.75726
98	1	2.5	2	1	50.25	16.15	18.61	16.05	33.03	37.28	33.04	30.58	27.4	12.27	28.41	14.43		10.14	118.66	70.35	83.74	42.37	25.88	102.72	19.09	8.73	32.02		46.83	134.74	3.13084	2.70016	61.46	1.83394
12	2	2.33425	2	0	45.3	15.39	17.85	14.74	29.2	32.78	31.59	28.38	31.92	10.8	27.93	12.99		11.14	113.59	77.43	66.6	43.69	27.62	96.56	30.07	10.55	42.17		51.08	147.64	3.07327	2.53782	73.76	1.41917
39	1	2.52603	2	0	48.22	15.12	20.3	12.8	31.58	37.51	29.67	30.9	27.14	12.28	26.37	15.78	26.69	12.91	120.77	62.34	89.5	39.42	23.36	108.87	19.72	9.46	58.91	51.54	38.18	147.05	3.76719	2.37537	59.14	1.77671
43	1	2.54247	2	0	47.6	12.88	19.46	14.74	32.55	36.27	29.77	28.99	24.77	10.61	26.7	16.11	24.86	13.17	125.1	66.01	90.4	41.2	19.99	111.01	21.06	7.79	42.3	55.25	41.74	152.75	3.22931	2.44604	62.26	1.92168
44	1	2.54247	2	0	44.06	12.06	18.5	14.14	30.26	34.39	29.66	27.39	25.05	10.05	22.8	15.33	23.31	11.31	122.34	63.85	81.86	39.93	20.07	104.63	24.37	3.35	39.25	49.1	40.66	145.29	3.11598	2.38162	64.3	1.75888
57	2	2.7	2	0	51.88	16.33	17.1	14.52	28.76	35.1	29.19	29.45	28.21	12.19	31.57	13.12	20.43	10.96	121.83	75.94	79.61	47.16	27.54	103.45	23.02	9.02	37.14	53.08	50.47	153.92	3.573	3.03392	70.18	1.83906
73	2	2.9	2	0	50.56	15.8	17.69	15.22	32.15	38	31.04	28.07	22.01	10.64	26.64	12.27		8.41	119.1	67.4	92.46	41.85	24.19	104.5	11.5	8.72	41.58		37.56	142.06	3.32194	2.85811	53.35	2.29714
77	2	2.56438	2	0	48.92	10.86	19.74	11.36	28.49	31.31	27.34	27.89	26.35	12.77	27.62	17.03		13.59	127.21	68.5	77.23	49.65	18.86	111	32.45	1.84	39.66		57.46	168.46	4.30634	2.47822	82.1	1.85655
80	1	0.810959	2	0	49.41	14.34	17.89	14.17	29.18	34.66	30.28	28.19	27.4	11.73	27.6	13.85		11.64	121.27	67.17	73.87	27.6	23.72	98.8	25.75	0	31.65		50.72	147.97	3.48694	2.76188	53.35	1.80328
81	2	2.5589	2	0	47.64	13.23	17.96	14.69	31.15	34.92	31.22	26.63	23.61	11.23	27.09	13.4	25.16	13.23	116.25	68.16	80.59	43.09	22.28	99.89	19.47	4.08	51.94	54.69	46.79	146.68	3.24302	2.65256	62.56	2.01779
82	2	2.55342	2	0	49.86	13.98	18.98	14.11	31.96	37.43	30.75	28.22	21.75	11.83	27.36	14.24	23.81	12.6	123.32	62.9	91.52	42.29	21.65	106.15	13.5	5.76	56.77	46.53	41.88	148.03	3.53366	2.62698	55.79	2.29241
83	2	2.55342	2	0	49.92	15.16	19.25	13.71	31.13	36.48	30.38	29.98	27.35	11.44	28.51	14.82	23.53	13.34	120.3	68.94	82.22	43.55	24.32	105.79	22.18	7.65	37.66	47.19	46.44	152.23	3.64114	2.59325	65.73	1.82523
84	2	2	2	0	50.55	12.79	18.4	14.49	32.26	35.77	31.12	21.46	21.4	11.32	28.71	8.67		12.06	116.58	68.62	86.37	44.36	20.37	102.33	16.44	7.55	41.77		47.26	149.59	3.48861	2.74728	60.8	2.36215
85	2	2	2	0	51.44	13.35	17.68	15.99	32.29	37.45	30.51	27.44	22.77	10.25	27.66	14.09		10.41	122.53	69.39	92.39	42.95	20.03	109.19	17.08	6.41	26.43		38.91	148.1	3.21701	2.9095	60.03	2.25911
89	1	2	2	0	50.91	16.22	16.78	12.96	29.51	35.24	29.14	27.05	21.14	12.68	28.37	10.83	25.31	10.94	113.45	74.59	90.44	44.68	26.82	102.07	10.58	14.16	42.28	56.42	43.93	146	3.92824	3.03397	55.26	2.40823
102	1	2.4	2	0	48.33	18.32	16.35	16.39	29.75	36.2	30.2	30.53	29.65	11	27.72	12.21		10.98	119.89	74.17	78.12	41.24	29.85	99.99	21.75	10.15	41.16		59.81	141.15	2.94875	2.95596	62.99	1.63002
107	2	1.4	2	0	47.72	13.57	18.39	18.13	32.67	35.82	33.26	29.19	28.4	10.49	28.98	15.62		13.62	114.57	75.84	74.74	40.76	21.68	100.77	26.42	7.49	47.35		52.96	153.73	2.6321	2.59489	67.18	1.68028
108	2	2.8	2	0	46.32	14.62	18.19	14.74	30.33	34.41	30.69	28.77	27.53	12.02	26.02	14.15		11.94	119.34	70.48	76.35	41.2	24.83	100.5	24.37	6.67	39.4		51.37	151.87	3.14247	2.54645	65.57	1.68253
109	2	1	2	0	45.02	14.85	17.28	14.07	27.73	32.39	30.31	27.26	28.44	10.81	25.8	12.41		8.79	118.91	70.11	69.42	43.6	27.97	95.29	26.71	2.28	35.46		46.8	142.09	3.19972	2.60532	70.31	1.58298
111	2	2.6	2	0	48.97	16.94	15.79	15.3	30.31	35.8	30.3	26.58	22.71	10.19	28.28	9.64	22.2	4.78	117.99	71.6	84.84	42.85	27.94	97.8	12.02	8.1	50.65	51.6	45.35	143.15	3.20065	3.10133	54.87	2.15632
112	1	1.5	2	0	44.11	16.12	17.43	13.32	28.44	34.11	28.98	28.56	27.9	9.28	22.3	12.44		11.55	122.33	62.96	76.39	39.37	27.59	100.18	23.18	4.77	39.92		41.8	141.98	3.31156	2.53069	62.55	1.581
114	2	2.7	2	0	49.25	16.17	18.13	13.44	30.15	36.08	29.52	29.77	26.57	10.55	28.64	13.6		10.78	117.9	72.24	83.15	42.72	26.01	104.75	21.08	12.11	34.15		41.32	146.07	3.66443	2.71649	63.8	1.85359
116	2	2.6	2	0	45.81	14.68	17.13	14.41	28.7	35.3	29.14	28.61	27.92	10.97	25.01	13.93		10.34	123.7	68.83	77.17	40.27	24.86	103.94	25.91	6.79	36.49		46.7	150.64	3.17904	2.67426	66.18	1.64076
131	2	2.5	2	0	46.48	16.52	18.45	11.53	28.85	34.79	28.84	28.85	28.28	13.92	26.11	12.33	23.37	10.61	120.06	65.52	84.37	42.54	28.39	101.43	17.51	10.25	43.05	59.29	46.39	147.82	4.03122	2.51924	60.05	1.64356
139	2	2.7	2	0	49.88	18.36	17.94	15.3	31.31	37.42	31.27	29.38	23.43	13.23	25.73	11.02		11.19	120.45	62.5	88.06	41.48	28.47	99.73	9.87	6.46	43.77		46.75	146.48	3.26013	2.78038	51.35	2.12889
