# Supplementary material for: Use of Morphometric Mapping to Characterise Symptomatic Chiari-Like Malformation, Secondary Syringomyelia and Associated Brachycephaly in the Cavalier King Charles Spaniel
Source: PLoS One. 2017 Jan 25;12(1):e0170315. doi: 10.1371/journal.pone.0170315 (PMC5266281; doi:10.1371/journal.pone.0170315)
Supplement: S2 Table — (XLSX) [file pone.0170315.s002.xlsx]

## Sheet: Sheet1
Dog	gender	group	SM	F-diameter	ae	bc	ac	ai	cj	bk	L10 hfa	L2 fac	L3 dib	L7 bdi	L9 jcb	m-diameter	mf	L10 mfn	n-diameter	nf	L11 nfa	area brain mm	Ellipticity	Oblength	OB height	OB-size	Bottom angle	top angle	OB angle
29	1	1	0	48.8	34.25	19.5	30.95	33.55	10.77	13.84	51.5	82.06	66.57	37.32	53.95	35.96	18.68	18.43	22.15	25.05	83.43	2582	0.7	0.4	1.6	0.6	139	149	45
30	1	1	0	46.51	35.8	20.2	32.23	34.4	11.77	10.4	55.18	71.47	65.68	36.06	63.6	34.34	26.22	18.74	21.67	31.74	83.61	2676	0.75	0.4	1.6	0.6	135	143	44
31	1	1	0	46.28	34.63	19.31	29.1	29.97	11.09	14.27	53.28	70.28	70.75	27.86	49.36	34.96	25.67	16.01	23.84	29.65	82.31	2551	0.75	0.4	1.8	0.7	142	142	51
32	1	1	0	46.17	33.48	23.91	34.21	44.14	15.28	11.57	58.66	65.7	50.41	46.56	61.79	29.11	28.14	9.74	23.08	36.58	88.94	2632	0.76	0.5	1.8	0.9	104	141	42
33	1	1	0	47.39	33.88	21.16	32.3	38.12	11.38	15.91	54	83.15	61.8	35.71	56.7	33.57	21.6	15.16	26.18	26.21	93.94	2750	0.74	0.3	1.1	0.3	133	156	49
34	1	1	0	45.93	34.35	16.34	29.02	29.55	9.77	13.17	59.59	79.35	73.24	25.94	50.85	33.23	24.71	16.16	21.7	31.27	88.09	2645	0.73	0.4	1.2	0.5	130	151	50
35	1	1	0	46.63	33.88	16.96	27.82	25.27	12.33	10.69	57.43	73.21	81.68	17.54	42.35	34.76	22.79	17.29	21.72	29.79	87.45	2555	0.74	0.3	1.3	0.4	126	147	56
38	1	1	0	45.32	33.88	16.42	27.1	25.31	10.73	11.73	53.6	70.32	78.06	21.8	48.6	34.3	21.54	23.13	18.73	28.1	79.63	2369	0.71	0.3	1.2	0.4	137	138	58
41	2	1	0	48.39	36.53	22.37	33.69	33.64	13.64	12.68	52.88	69.45	68.6	35.33	58.89	34.43	18.52	27.33	17.69	30.71	77.97	2507	0.69	0.5	1.4	0.7	121	150	38
42	1	1	0	46.63	35.95	19.61	31.01	31.41	10.83	11.84	59.38	65.99	72.51	28.89	56.73	32.11	29.63	13.12	22.76	36.31	84.39	2714	0.75	0.5	1.7	0.9	133	150	47
43	1	1	0	45.83	36	17.52	29.74	29.67	10.64	10.84	52.47	69.46	74.78	25.36	47.27	32.92	29.91	18.25	19.95	33.57	77.61	2450	0.73	0.3	1.2	0.4	125	156	47
44	1	1	0	45.78	34.54	19.2	30.81	32.43	12.89	13.18	54.48	69.69	67.28	24.77	43.52	33.91	22.12	21.57	21.08	32.12	77.43	2435	0.72	0.4	1.4	0.6	124	139	46
92	2	1	0	47.52	34.24	19.21	30.96	33.03	11.7	13.9	44.52	74.84	66.56	33.23	47.18	36.99	20.02	18.09	25.25	25.61	80.38	2592	0.71	0.4	1.2	0.5	114	156	44
106	1	1	0	48.59	35.15	18.86	31.78	33.23	12.56	10.16	54.58	83.51	70.77	30.53	59.61	33.07	22.01	17.43	22.16	28.12	88.85	2725	0.75	0.3	1.4	0.4	118	151	57
108	2	1	0	45.98	35.13	16.01	28.24	25.85	11.5	10.75	51.75	70.26	81.53	15.12	52.45	33.45	23.43	16.89	21.64	30.63	81.85	2496	0.74	0.1	0.9	0.1	137	141	47
109	2	1	0	44.33	33.41	17.47	27.8	25.4	11.68	10.56	47.96	70.31	78.52	19.89	51.04	31.59	21.02	20.27	18.16	28.36	79.87	2268	0.71	0.3	1.4	0.4	139	149	45
1	2	3	0	45.53	34.04	18.3	26.53	22.12	11.61	13.78	56.71	68.25	85.77	19.91	50.84	30.96	20.63	23.43	17.38	27.1	80.86	2152	0.68	0.3	1.2	0.4	132	150	51
2	1	3	0	47.85	36.31	19.3	28.69	28.17	9.39	12.91	51.35	70.99	76.24	27.77	46.67	36.67	18.36	21.44	22.66	25.88	85.14	2559	0.71	0.3	1.3	0.4	137	149	52
4	2	3	0	49.29	36.23	20.48	31.17	31.57	12.28	14.6	64.36	65.62	70.46	26.43	49.06	31.87	24.7	16.9	21.53	31	93.98	2692	0.7	0.5	1.4	0.7	127	151	47
6	2	3	0	48.96	37.56	21.8	32.31	30.57	12.9	14.54	54.89	63.87	76.64	27.79	55.75	37.89	22.19	24.41	22.63	30.39	79.77	2711	0.68	0.3	1.5	0.4	122	143	58
7	2	3	0	46.39	34.15	19.5	27.07	24.48	12.13	12.74	53.51	69.9	77.14	22.64	45.14	33.91	22.31	17.17	19.49	27.73	85.61	2488	0.71	0.2	1.1	0.2	142	153	62
9	1	3	0	46.9	36.67	20.64	31.6	31.12	11.63	14.48	54.97	69.6	78.04	29.89	47.37	34.06	20.65	20.84	22.42	28.73	82.3	2597	0.73	0.2	1.3	0.3	113	150	56
10	2	3	0	47	36	20.84	28.9	28.16	11.64	14.47	54.88	66.54	74.75	30.84	50.1	35.22	23.84	21.11	21.64	31.21	83.53	2582	0.7	0.3	1.4	0.4	123	144	61
11	2	3	0	44.06	35.28	16.37	26.6	24.25	9.96	9.88	45.3	63.63	82.97	16.45	44.4	34.28	23.62	22.4	19.29	28.99	72.87	2411	0.7	0.3	1.4	0.4	138	139	64
12	1	3	0	49.2	37.5	22.69	34.28	35.81	13.09	13.9	53.75	68.81	70.15	38.4	54.82	34.95	22.99	20.88	23.03	30.63	84.48	2705	0.73	0.3	1.8	0.5	134	146	52
13	1	3	0	47.06	37.46	19.27	27.8	23.65	12.12	15.17	51.23	63.64	85.39	18.89	57.38	34	26.52	13.02	25.41	31.95	81.72	2653	0.72	0.4	1.4	0.6	123	155	43
14	1	3	0	46.67	35.35	19.22	30.62	30.85	10.86	15.37	55.5	69.11	72.74	26.63	54.64	34.56	21.97	22.03	21.54	31.32	81.65	2475	0.71	0.4	1.2	0.5	127	149	59
15	1	3	0	50.83	36.78	19.66	30	28.04	10.92	14.16	53.56	70.94	80.58	27.28	46.29	33.74	21.19	17.71	22.89	25.75	88.61	2669	0.68	0.2	1.2	0.2	124	147	66
16	1	3	0	43.45	33.59	20.46	31.56	34.07	12.88	14.61	58.76	67.01	66.26	35.29	53.24	32.88	25.17	15.8	23.08	31.73	87.3	2395	0.76	0.5	1.3	0.7	110	134	55
17	2	3	0	43.7	33.12	19.46	28.99	31.12	11.08	14.18	52.38	69.33	66.44	35.7	48.97	33.11	24.02	19.25	21.01	29.61	81.54	2293	0.72	0.4	1.3	0.5	134	145	59
19	1	3	0	43.41	33.77	21.03	29.01	31.84	11.13	18.18	53.03	76.51	64.9	39.1	63.34	31.43	21.68	12.33	24.04	25.75	92.18	2309	0.73	0.2	1.3	0.3	113	148	57
20	2	3	0	46.79	33.98	19.45	28.61	24.99	11.83	13.46	50.71	69.39	82.43	23.89	49.39	34.12	19.38	19.43	21.34	26.94	85.22	2368	0.69	0.4	1.2	0.5	129	148	48
21	2	3	0	45.57	33.78	16.98	27.46	28.02	11.98	12.31	50.53	72.1	71.66	24.79	53.66	33.88	22.71	20.2	20.58	28.79	77.85	2450	0.72	0.4	1.3	0.5	140	144	52
22	2	3	0	47.5	36.74	22.12	32.67	35.64	11.66	16.14	48.6	66.76	64.48	35.67	53.82	36.82	23.09	20.5	24.74	29.88	79.8	2645	0.71	0.3	1.8	0.5	134	152	55
23	2	3	0	43.95	33.56	20.74	27.97	30.3	10.93	14.38	53.95	66.23	64.75	32.6	56.39	33.94	24.27	17.3	23.58	29.35	83.98	2421	0.73	0.4	1.5	0.6	134	145	46
24	2	3	0	46.72	34.13	18.18	27.64	24.86	10.92	11.9	52.87	67.11	79.75	21.44	44.96	33.79	20.89	20.07	20.54	28.35	83.45	2439	0.7	0.4	1.6	0.6	130	143	48
25	2	3	0	45.6	33.33	19.43	30.33	30.31	13.07	13.11	61.06	67.82	72.44	30.1	66.06	31.78	25.32	18.22	20.54	34.43	85.09	2575	0.73	0.6	1.6	1	122	158	41
26	1	3	0	44.25	33.85	19.95	28.66	29.27	10.2	17.12	52.42	66.52	71.96	31.6	71.28	31.88	25.61	13.31	23.22	29.44	83.3	2388	0.74	0.3	1.4	0.4	127	152	61
27	1	3	0	49.08	38.28	22.59	34.43	36.82	12.21	15.9	51.17	64.89	62.44	36.53	54.1	36.49	24.96	16.84	25.25	33.53	80.35	2785	0.73	0.5	1.6	0.8	117	155	45
37	1	3	0	46.4	34.52	16.48	27.41	24.5	11.08	10.85	47	72.05	87.01	20	40.75	32.94	18.78	22.2	21.31	26.72	80.33	2329	0.7	0.1	1	0.1	125	142	64
132	2	3	0	47.81	34.94	17.53	28.59	24.91	10.39	13.04	51.56	71.43	85.5	18.25	48.24	34.83	20.5	25.59	16.72	30.29	76.82	2573	0.69	0.2	1	0.2	132	123	83
63	1	4	1	50.49	36.11	17.14	28.31	26.78	11.73	9.95	45.47	70.49	79.21	21.09	46	37.7	23.8	13.52	28.26	27.55	80.4	3011	0.71	0.2	1	0.2	132	144	54
64	2	4	1	48.52	36.01	19	29.96	25.92	13.84	13.05	46.77	65.07	85.49	20.42	49.44	37.04	20.46	25.12	21.61	30.87	73.65	2628	0.68	0.4	1.4	0.6	137	145	40
65	1	4	1	46.22	35.7	21.17	31.72	31.16	12.06	16.53	55.37	64.53	72.52	26.33	55.15	34.42	29.38	11.51	25.6	33.71	85.81	2849	0.73	0.5	1.6	0.8	133	144	50
66	1	4	1	46.12	35.7	21.74	30.35	30.99	12.61	13.28	56.08	67.7	69.33	34.33	46.61	35.81	22.28	15.95	26.13	30.09	88.42	2410	0.73	0.4	1.6	0.6	130	140	57
67	1	4	1	46.95	36.45	18.45	27.85	23.66	10.86	14.93	48.66	60.07	85.39	16.6	64.25	34.19	23.78	19.49	21.45	30.21	75.64	2505	0.7	0.3	1.5	0.4	143	138	54
69	2	4	1	48.66	36.62	23.19	31.01	33.38	11.35	17.83	51.47	71.6	63.01	32.62	55.38	36.14	21.88	16.46	27.1	28.79	87	2648	0.71	0.3	1.6	0.5	121	133	43
70	2	4	1	44.77	33.46	16.16	26.82	24.81	11.1	11.38	46.44	67.46	79.29	21.64	44.12	36.36	20.4	21.21	23.28	24.91	81.87	2385	0.68	0.3	1.4	0.4	147	143	53
73	1	4	1	49.84	35.43	19.45	31.28	31.38	12.18	15.66	56.31	76.56	73.21	28.66	60.56	31.85	22.4	13.02	23.74	26.72	92.43	2804	0.7	0.3	1.3	0.4	127	147	47
74	2	4	1	49.83	36.08	21.61	31.64	31.67	12.8	14.29	50.32	69.7	71.43	30.59	44.66	35.75	23.18	19.68	23.99	31.08	80.78	2877	0.69	0.4	1.4	0.6	133	145	29
76	1	4	1	47.48	35.47	18.89	29.37	28.72	11.24	13.53	56.87	71.63	72.88	23.76	53.49	30.86	29.97	11.39	22.03	34.85	82.93	2797	0.74	0.4	1.5	0.6	122	146	49
77	2	4	1	45.83	33.34	19.83	28.55	26.68	11.82	14.56	51.65	68.41	74.61	25.55	54.38	33.79	22.05	21.99	20.34	27.71	80.75	2373	0.72	0.2	1.1	0.2	132	151	54
78	1	4	1	47.17	36.63	21.81	30.59	32.2	11.91	15.91	51.5	69.66	69.57	34.54	54.7	35.74	24.44	19.16	23.36	30.79	81.8	2669	0.73	0.4	1.4	0.6	130	152	55
79	1	4	1	50.64	37.49	20.59	29.09	25.05	11.46	15.29	50.52	66.34	81.82	23.87	46.13	40.69	24.63	20.26	25.53	30.45	82.58	3115	0.7	0.2	1.2	0.2	142	156	53
81	1	4	1	55.82	38.78	20.65	29.53	25.71	10.84	13.1	46.59	69.22	84.46	23.63	47.61	39.93	27.61	19.94	23.59	35.29	74.83	3316	0.72	0.2	0.6	0.1	140	147	69
82	1	4	1	45.35	34.86	19.3	29.1	31.81	10.47	14.39	51.29	73.44	63.32	30.8	53.56	27.63	32.22	15.9	20.82	31.51	80.21	2265	0.71	0.2	1.1	0.2	132	151	54
83	2	4	1	47.43	36.06	19.83	29.94	28.9	11.8	14.71	47.91	65.85	74.52	22	41.72	33.31	19.79	20.56	20.58	27.59	78.15	2322	0.66	0.4	1.6	0.6	126	133	48
84	2	4	1	47.33	34.59	17.13	29.38	26.88	13.58	11.78	55.47	71.91	83.19	18.6	49.23	34.34	22.07	22.03	21.79	27.9	85.78	2626	0.73	0.3	1.2	0.4	132	156	59
48	2	5	1	45.98	35.13	17.2	28.54	27.67	11.86	12.42	52.8	68.51	76.55	22.28	47.66	34.49	21.3	18.43	22.93	27.4	85.97	2392	0.71	0.3	1.5	0.4	136	147	43
49	1	5	1	47.88	34.94	12.64	28.44	28.3	11.52	6.46	54.44	74.51	77.05	13.8	28.16	34.64	21.74	21.83	20.86	29.46	83.04	1972	0.75	0.3	1.2	0.4	133	149	50
51	2	5	1	45.75	32.33	16.44	26.87	27.02	11.06	11.24	53.06	78.3	71.25	25.9	46.42	31.71	20.77	19.14	20.37	28.59	84.33	2345	0.7	0.4	1.4	0.6	135	150	43
53	1	5	1	45.99	32.93	18.47	27.72	27.72	10.35	14.29	52.94	71.02	74.2	26.39	53.37	37.22	19.55	20.92	22.16	28.15	82.42	2360	0.7	0.3	1.4	0.4	134	144	52
54	2	5	1	45.52	33.79	14.95	26.11	24.22	10.27	8.1	46.9	68.73	83.49	15.86	38.1	33.67	21.22	13.78	24.92	26.11	84.05	2353	0.7	0.3	1.1	0.3	138	146	48
55	1	5	1	48.65	37.53	17.49	32.7	33.1	11.34	11.18	47.45	69.68	73.65	22.89	41.61	36.46	25.75	19.28	23.2	33.86	74.54	2923	0.72	0.4	1.2	0.5	135	153	51
56	1	5	1	50.08	36.75	17.49	28.35	27.24	10.32	13.32	51.03	70.75	80.14	24.75	57.97	36.75	21.08	16.48	25.32	28.78	86.58	2728	0.65	0.3	1.3	0.4	138	143	43
57	2	5	1	44.65	32.31	16.91	24.21	20.43	9.46	12.69	48.93	79.03	88.7	22.24	51.25	33.32	20.95	13.82	24.43	24.51	84.72	2464	0.74	0.2	1.2	0.2	132	134	75
58	2	5	1	46.12	33.85	16.45	29.89	32.25	10.6	10.89	47.38	76.98	66.25	26.01	37.84	34	18.49	21.18	21.71	25.98	83.49	2374	0.7	0.2	1.2	0.2	128	133	63
59	2	5	1	47.63	35.75	18.93	27.98	26.9	11.7	13.35	51.24	64.37	76	27.04	54.41	36.78	24.87	24.64	18.97	30.9	74.99	2694	0.7	0.3	1.4	0.4	140	150	54
60	1	5	1	47.82	34.81	18.69	28.16	24.06	11.93	12.06	52.22	66.94	85.7	19.41	47.38	33.65	21.45	17.95	23.83	28.34	84.83	2538	0.7	0.4	1.3	0.5	120	153	58
61	2	5	1	48.44	35.86	17.55	26.64	22.88	10.47	11.9	50.9	70.7	86.59	19.57	40.98	35.73	20.87	20.64	23.6	27.64	82.19	2591	0.67	0.2	1.1	0.2	130	141	40
62	1	5	1	48.89	35.81	18.71	28.26	23.8	12.04	13.68	49.19	65.95	87.22	17.52	47.29	35.74	23.94	15.51	25.4	29.2	83.87	2719	0.71	0.3	1.4	0.4	132	149	57
86	2	5	1	46.1	33.89	16.31	26.6	20.67	11.23	10.59	48.21	64.98	93.93	10.77	38.85	33.68	20.82	19.72	18.42	26.23	83.06	2399	0.71	0.3	1.3	0.4	138	154	54
