# Supplementary material for: Use of Morphometric Mapping to Characterise Symptomatic Chiari-Like Malformation, Secondary Syringomyelia and Associated Brachycephaly in the Cavalier King Charles Spaniel
Source: PLoS One. 2017 Jan 25;12(1):e0170315. doi: 10.1371/journal.pone.0170315 (PMC5266281; doi:10.1371/journal.pone.0170315)
Supplement: S1 Movie — The movie highlights the dynamic changes of the skull conformation and brain parenchyma associated with progressive brachycephaly and airorhynchy, shortening of the basicranium and supraoccipital bones and the proximity and angulation of the atlas and dens. Using a ‘fixed ratio’ image tool, the occipital circle of the four exemplar MRI images has been standardised and the baseline abi aligned, the movie graphically illustrates the concertina flexure of the dog morphometric signatures with changed CM and SM status. As the video morphs from the control dog to one with CM pain that the nasal bone and hard palate become closer so that the hard palate becomes more horizontal, the nasal cavity and frontal cavity reduce in volume and the rostral forebrain is flattened. As the model progresses into SM case 1 the nasal and rostral forebrain changes become more extreme. In addition to the forebrain changes, the hindbrain is pushed caudally and the craniocervical junction kinks as a consequence of the cervical vertebral being closer to the skull with flattening of the supraoccipital bone. Consequently there is a “concertina” flexure of the brain with a compensatory increase in height of the cranial fossa (asterisk). In SM case 2 the concertina flexure is more extreme caudally (X) with the cerebellum invaginated under the occipital lobe and the olfactory bulbs are much reduced in size and ventrally displaced. (ZIP) [file pone.0170315.s003.zip]

Archive with 1 entries (1 files):
- S1 Movie.mp4
